# Supplementary material for: The Epigenetic Controller Lysine-Specific Demethylase 1 (LSD1) Regulates the Outcome of Hepatitis C Viral Infection
Source: Cells. 2023 Nov 3;12(21):2568. doi: 10.3390/cells12212568 (PMC10648375; doi:10.3390/cells12212568)
Supplement: Supplementary file 1 [file cells-12-02568-s001.zip]

Archive with 1 entries (1 files):
- cells-2683359-supplementary.pdf
